# Supplementary material for: Interfacial Electronic Coupling in Si@SiC@EG Core–Shell Architectures Enables High-Capacity and Long-Life Lithium-Ion Batteries
Source: Molecules. 2025 Nov 22;30(23):4517. doi: 10.3390/molecules30234517 (PMC12693415; doi:10.3390/molecules30234517)
Supplement: Supplementary file 1 [file molecules-30-04517-s001.zip]

Archive with 1 entries (1 files):
- molecules-3982901-supplementary.pdf
